# Supplementary material for: Seroprevalence of antibodies to Plasmodium falciparum transmission-blocking target proteins Pfs230D1M and Pfs48/45 in Tanzanian populations of diverse malaria transmission intensity
Source: Front Immunol. 2025 Sep 11;16:1589061. doi: 10.3389/fimmu.2025.1589061 (PMC12460233; doi:10.3389/fimmu.2025.1589061)
Supplement: Supplementary file 1 [file Table1.xlsx]

## Sheet: participant details
Participant ID	Gender	Age/years	Age group	Study site/transmission level	qPCR total parasites	qPCR total parasites/µL	qPCR gametocyte	qPCR total gametocyte/µL	Anti-Pfs 230	Anti-Pfs230AU	Anti-Pfs 48/45	Anti-Pfs48/45AU	Anti-Pfs25	Anti-Pfs25AU
TBVB-YB-001	M	14	Ado	Low-moderate	0	0	0	0	0	15.8353	0	3.06	0	0.6105
TBVB-YB-002	M	16	Ado	Low-moderate	0	0	0	0	0	4.697	0	2.631	0	0.513
TBVB-YB-003	M	14	Ado	Low-moderate	0	0	0	0	0	12.0387	0	2.01	0	0.758
TBVB-YB-004	M	14	Ado	Low-moderate	0	0	0	0	1	28.4843	0	9.27633	0	0.563456
TBVB-YB-005	M	15	Ado	Low-moderate	0	0	0	0	0	11.079	0	2.134	0	5.948
TBVB-YB-006	M	15	Ado	Low-moderate	0	0	0	0	0	15.3123	0	9.69133	0	3.53433
TBVB-YB-007	M	14	Ado	Low-moderate	0	0	0	0	1	132.34	1	80.001	0	1.834
TBVB-YB-008	F	6	Ch	Low-moderate	0	0	0	0	0	1.73	0	3.13633	0	0.01211
TBVB-YB-009	F	10	Ch	Low-moderate	0	0	0	0	0	7.414	1	26.769	0	0.00345
TBVB-YB-010	M	6	Ch	Low-moderate	0	0	0	0	1	35.4157	1	47.445	0	9.54321
TBVB-YB-011	F	12	Ch	Low-moderate	1	384.916	1	11.8245	1	116.106	1	83.1843	0	10.5103
TBVB-YB-012	M	17	Ado	Low-moderate	0	0	0	0	0	5.53933	0	10.059	0	4.21112
TBVB-YB-013	M	14	Ado	Low-moderate	0	0	0	0	1	122.189	0	5.001	0	4.12333
TBVB-YB-014	M	16	Ado	Low-moderate	0	0	0	0	0	10.3455	0	15.325	0	0.534567
TBVB-YB-015	M	15	Ado	Low-moderate	0	0	0	0	0	12.3853	0	3.011	0	1.45345
TBVB-YB-016	M	16	Ado	Low-moderate	0	0	0	0	0	15.3333	0	9.01	0	0.213457
TBVB-YB-017	F	13	Ado	Low-moderate	0	0	0	0	0	8.83333	1	84.6387	0	1.32111
TBVB-YB-018	F	14	Ado	Low-moderate	0	0	0	0	1	195.206	0	2.01	0	3.21348
TBVB-YB-019	F	15	Ado	Low-moderate	0	0	0	0	1	26.4357	0	7.01	0	1.6325
TBVB-YB-020	M	11	Ch	Low-moderate	0	0	0	0	0	3.13456	1	46.385	0	2.69833
TBVB-YB-021	M	9	Ch	Low-moderate	1	467.207	1	16.2768	0	2.3433	0	12.167	0	0.83211
TBVB-YB-022	F	12	Ch	Low-moderate	0	0	0	0	0	6.608	0	3.234	0	1.34223
TBVB-YB-023	F	9	Ch	Low-moderate	1	18.1001	1	18.7737	0	15.983	0	8.29667
TBVB-YB-024	F	7	Ch	Low-moderate	0	0	0	0	0	8.68333	0	7.969
TBVB-YB-025	F	8	Ch	Low-moderate	0	0	0	0	0	9.735	0	18.3573
TBVB-YB-026	F	9	Ch	Low-moderate	0	0	0	0	0	3.65433	0	5.21667
TBVB-YB-027	F	6	Ch	Low-moderate	0	0	0	0	1	22.73	0	10.9443
TBVB-YB-028	F	11	Ch	Low-moderate	0	0	0	0	1	26.037	0	4.001
TBVB-YB-029	M	9	Ch	Low-moderate	0	0	0	0	0	13.0097	0	11.0917
TBVB-YB-030	M	12	Ch	Low-moderate	0	0	0	0	1	16.0013	0	8.63467
TBVB-FKS-001	M	22	Ad	Low-moderate	1	14609.5	1	24	1	28.9917	1	93.3463
TBVB-FKS-002	F	44	Ad	Low-moderate	0	0	0	0	1	25.0983	1	42.5317
TBVB-FKS-003	M	7	Ch	Low-moderate	1	189426	0	0	1	70.3497	0	10.0223
TBVB-FKS-004	M	18	Ad	Low-moderate	1	31401.6	1	26	1	22.8707	1	64.2947
TBVB-FKS-005	M	12	Ch	Low-moderate	0	0	0	0	1	47.5803	0	3.17833
TBVB-FKS-006	F	24	Ad	Low-moderate	0	0	0	0	0	2.74233	1	40.6923
TBVB-FKS-007	F	26	Ad	Low-moderate	0	0	0	0	1	33.6353	1	95.3297
TBVB-FKS-008	M	28	Ad	Low-moderate	0	0	0	0	1	32.8407	1	212.29
TBVB-FKS-009	F	22	Ad	Low-moderate	0	0	0	0	1	24.7887	0	8.57433
TBVB-FKS-010	M	9	Ch	Low-moderate	0	0	0	0	1	17.9983	0	9.03567
TBVB-FKS-011	F	9	Ch	Low-moderate	0	0	0	0	1	34.425	0	3.33331
TBVB-FKS-012	F	10	Ch	Low-moderate	0	0	0	0	1	78.5697	1	20.625
TBVB-FKS-013	M	25	Ad	Low-moderate	0	0	0	0	1	221.53	1	62.1933
TBVB-FKS-014	F	7	Ch	Low-moderate	0	0	0	0	0	4.95433	1	40.762
TBVB-FKS-015	F	7	Ch	Low-moderate	1	455551	0	0	1	88.4723	1	39.8707
TBVB-FKS-016	F	9	Ch	Low-moderate	0	0	0	0	1	10.8907	0	5.694
TBVB-FKS-017	M	7	Ch	Low-moderate	0	0	0	0	1	86.3597	1	22.454
TBVB-FKS-018	F	11	Ch	Low-moderate	0	0	0	0	1	118.597	1	23.5807
TBVB-FKS-019	F	6	Ch	Low-moderate	0	0	0	0	1	34.408	1	11.0907
TBVB-FKS-020	F	6	Ch	Low-moderate	0	0	0	0	1	10.7793	0	4.277
TBVB-FKS-021	M	9	Ch	Low-moderate	0	0	0	0	1	57.836	1	24.382
TBVB-FKS-022	F	12	Ch	Low-moderate	0	0	0	0	1	56.482	1	25.9713
TBVB-FKS-023	M	10	Ch	Low-moderate	0	0	0	0	1	26.9553	1	17.1263
TBVB-FKS-024	M	7	Ch	Low-moderate	0	0	0	0	1	26.396	1	17.7727
TBVB-FKS-025	F	10	Ch	Low-moderate	0	0	0	0	1	36.9283	1	22.326
TBVB-FKS-026	M	8	Ad	Low-moderate	0	0	0	0	1	151.946	0	6.056
TBVB-FKS-027	M	19	Ad	Low-moderate	1	61832.6	0	0	1	37.689	1	44.6687
TBVB-FKS-028	M	21	Ad	Low-moderate	0	0	0	0	1	118.206	0	11.2313	0	0.433373
TBVB-FKS-029	F	32	Ad	Low-moderate	0	0	0	0	1	121.38	0	6.038	0	3.23667
TBVB-FKS-030	F	11	Ad	Low-moderate	0	0	0	0	1	113.282	0	6.306	0	5.13333
TBVB-FKS-031	F	8	Ch	Low-moderate	0	0	0	0	1	46.724	0	10.0865	0	8.38367
TBVB-WMK-001	F	10	Ch	High	0	0	0	0	0	0.037	0	5.11067	0	5.65278
TBVB-WMK-002	M	12	Ch	High	1	193.457	0	0	0	11.6807	1	22.4477	0	2.46662
TBVB-WMK-003	M	15	Ado	High	1	20.0368	1	32	0	9.69867	1	197.809	0	9.874
TBVB-WMK-004	F	14	Ado	High	0	0	0	0	1	47.7255	0	9.97967	0	1.3221
TBVB-WMK-005	M	14	Ado	High	1	1567.19	1	71.0025	1	49.013	1	41.654	0	1.34569
TBVB-WMK-006	M	12	Ch	High	0	0	0	0	0	2.146	0	6.149	0	1.45699
TBVB-WMK-007	F	6	Ch	High	0	0	0	0	0	4.817	0	8.42433	0	0.774
TBVB-WMK-008	F	12	Ch	High	0	0	0	0	0	3.279	1	27.0017	0	9.3211
TBVB-WMK-009	F	12	Ch	High	1	37.4258	1	48.3977	0	4.65333	0	7.48133	0	7.576
TBVB-WMK-010	M	11	Ch	High	0	0	0	0	1	25.7387	0	8.86433	0	2.1294
TBVB-WMK-011	F	10	Ch	High	0	0	0	0	0	1.237	1	21.6007	0	3.2111
TBVB-WMK-012	F	10	Ch	High	1	27.6223	0	0	0	5.914	0	3.96533	0	5.43201
TBVB-WMK-013	F	10	Ch	High	0	0	0	0	1	18.0723	0	10.4957	0	7.33221
TBVB-WMK-014	M	9	Ch	High	1	303.185	0	0	1	23.4283	1	120.531	0	0.32111
TBVB-WMK-015	F	10	Ch	High	1	51329.4	0	0	1	22.7593	1	111.234	0	1.30221
TBVB-WMK-016	M	9	Ch	High	0	0	0	0	0	14.7313	1	39.7377	0	2.358
TBVB-WMK-017	M	12	Ch	High	0	0	0	0	0	5.72567	0	7.58567	0	1.1345
TBVB-WMK-018	M	12	Ch	High	0	0	0	0	1	17.8467	1	28.5073	0	8.57533
TBVB-WMK-019	M	8	Ch	High	1	11	0	0	0	15.2957	1	443.04	0	1.3605
TBVB-WMK-020	M	8	Ch	High	0	0	0	0	0	4.20867	0	6.934	0	6.21811
TBVB-WMK-021	M	12	Ch	High	1	1616.8	0	0	0	6.89767	1	134.876	0	3.23211
TBVB-WMK-022	F	9	Ch	High	0	0	0	0	1	26.2663	1	67.7863	0	4.34221
TBVB-WMK-023	M	21	Ad	High	1	133.799	0	0	1	65.1753	1	21.5707	0	0.86755
TBVB-WMK-024	M	20	Ad	High	1	9.6007	0	0	0	7.76733	1	25.7037	0	7.86467
TBVB-WMK-025	M	21	Ad	High	1	247.339	1	17	1	291.151	1	63.9007	0	4.67467
TBVB-WMK-026	M	27	Ad	High	0	0	0	0	0	12.0687	1	413.636	0	1.13
TBVB-WMK-027	M	30	Ad	High	0	0	0	0	1	40.8553	1	110.301	0	1.557
TBVB-WMK-028	M	24	Ad	High	0	0	0	0	1	23.863	0	9.95833	0	2.23311
TBVB-WMK-029	M	45	Ad	High	0	0	0	0	0	9.445	1	25.2053	0	0.0213334
TBVB-WMK-030	M	45	Ad	High	0	0	0	0	1	24.1337	1	44.025	0	0.33021
TBVB-WMK-031	F	25	Ad	High	0	0	0	0	1	39.3	1	85.265	0	3.23311
TBVB-WMK-032	F	24	Ad	High	1	13.4209	0	0	1	168.171	1	50.1203	0	8.5433
TBVB-WMK-033	M	20	Ad	High	1	15.6941	0	0	1	33.5803	1	137.249	0	4.391
TBVB-WMK-034	F	21	Ad	High	0	0	0	0	1	30.0687	1	18.0137	0	0.813667
TBVB-WMK-035	M	18	Ad	High	0	0	0	0	1	109.369	1	25.2613	0	5.76733
TBVB-WMK-036	M	42	Ad	High	0	0	0	0	1	23.4003	1	69.7217	0	9.445
TBVB-WMK-037	M	17	Ado	High	1	660.879	1	237.69	1	37.2633	0	8.98933	0
TBVB-WMK-038	M	15	Ado	High	1	137.445	0	0	0	4.11533	1	31.463	0	1.87568
TBVB-WMK-039	F	45	Ad	High	0	0	0	0	1	18.7543	0	7.202	0	1.35219
TBVB-WMK-040	M	36	Ad	High	0	0	0	0	1	90.2567	1	441.17	0	0.667777
TBVB-N-001	M	30	Ad	High	1	6.42305	0	0	0	5.15933	1	139.268	0	0.913
TBVB-N-002	M	43	Ad	High	0	0	0	0	1	18.0843	1	31.689	0	0.758
TBVB-N-003	F	40	Ad	High	0	0	0	0	1	86.8967	0	9.875	0	4.8568
TBVB-N-004	M	50	Ad	High	0	0	0	0	1	52.0493	0	11.079	0	2.87
TBVB-N-005	M	45	Ad	High	1	195.482	0	0	1	65.4713	1	64.439	0	1.04533
TBVB-N-006	M	33	Ad	High	1	1901.32	1	1976.89	1	123.741	1	189.438	0	0.40555
TBVB-N-007	F	22	Ad	High	1	386.141	0	0	0	5.59067	0	7.718	0	3.86941
TBVB-N-008	M	38	Ad	High	0	0	0	0	1	451.885	1	829.442	0	5.4219
TBVB-N-009	F	9	Ch	High	0	0	0	0	0	9.497	0	3.12333	0	0.43021
TBVB-N-010	F	6	Ch	High	0	0	0	0	1	37.4553	0	5.21033	0	3.02111
TBVB-N-011	F	32	Ad	High	0	0	0	0	1	47.3537	1	52.6187	0	1.45632
TBVB-N-012	F	5	Ch	High	0	0	0	0	0	5.79433	0	1.26033	0	2.09833
TBVB-N-013	F	8	Ch	High	0	0	0	0	0	6.787	0	0.821134	0	10.8937
TBVB-N-014	M	14	Ado	High	1	73.284	0	0	1	39.7643	0	6.3365	0	1.0943
TBVB-N-015	F	30	Ad	High	1	130.125	1	1240.83	0	9.70167	1	59.6973	0	2.607
TBVB-N-016	F	18	Ad	High	0	0	0	0	1	53.9127	1	133.346	0	13.4544
TBVB-N-017	F	12	Ch	High	1	9399.85	0	0	1	20.732	0	15.3343	0	0.974
TBVB-MN-018	F	6	Ch	High	1	75052	0	0	1	33.5353	0	13.2623	0	4.02933
TBVB-N-019	F	18	Ad	High	0	0	0	0	1	67.9933	1	169.709	0	0.00212
TBVB-N-020	F	44	Ad	High	0	0	0	0	0	14.9583	1	28.689	0	0.01211
TBVB-N-021	F	12	Ch	High	0	0	0	0	0	11.537	1	565.606	0	0.00345
TBVB-N-022	F	7	Ch	High	0	0	0	0	0	1.907	0	10.5073	0	0.459332
TBVB-N-023	F	40	Ad	High	0	0	0	0	1	47.3453	0	14.946
TBVB-N-024	M	6	Ch	High	0	0	0	0	0	2.53233	0	2.53767
TBVB-N-025	F	37	Ad	High	0	0	0	0	1	194.719	0	7.30667
TBVB-N-026	F	40	Ad	High	1	6.91719	0	0	1	84.6683	0	6.72
TBVB-N-027	F	28	Ad	High	0	0	0	0	1	53.097	0	6.189
TBVB-N-028	F	10	Ch	High	0	0	0	0	1	20.8113	0	5.48867
TBVB-N-029	F	45	Ad	High	1	4.01797	0	0	1	252.876	1	69.3177
TBVB-N-030	M	7	Ch	High	0	0	0	0	1	21.0883	0	12.983
TBVB-N-031	F	56	Ad	High	0	0	0	0	0	12.8797	1	32.811
TBVB-N-032	F	12	Ch	High	0	0	0	0	1	33.2957	0	5.449
TBVB-N-034	F	36	Ad	High	0	0	0	0	1	39.9023	1	23.8293
TBVB-N-035	F	30	Ad	High	0	0	0	0	0	5.797	0	2.60467
TBVB-N-036	M	45	Ad	High	1	59140.7	0	0	1	448.143	1	35.1053
TBVB-N-037	F	44	Ad	High	0	0	0	0	1	37.235	1	157.873
TBVB-N-038	F	31	Ad	High	0	0	0	0	1	21.0667	1	41.2093
TBVB-N-039	F	15	Ado	High	0	0	0	0	1	16.284	1	19.0163
TBVB-N-040	F	40	Ad	High	1	45	0	0	0	5.84733	0	9.282
TBVB-N-041	F	20	Ad	High	0	0	0	0	1	26.625	1	21.603
TBVB-N-042	M	14	Ado	High	0	0	0	0	0	13.606	1	30.9807
TBVB-N-044	M	14	Ado	High	1	2312	0	0	1	38.0987	1	423.035
TBVB-N-045	F	41	Ad	High	0	0	0	0	1	87.1353	1	54.091
TBVB-N-046	F	24	Ad	High	0	0	0	0	1	87.199	1	39.3187
TBVB-N-047	M	10	Ch	High	0	0	0	0	0	9.792	0	11.4987
TBVB-N-048	F	34	Ad	High	0	0	0	0	1	47.15	1	23.5627
TBVB-N-049	F	41	Ad	High	0	0	0	0	0	1.13367	0	9.73233
TBVB-N-050	F	45	Ad	High	0	0	0	0	0	6.31033	0	2.24
TBVB-N-051	F	45	Ad	High	0	0	0	0	0	15.937	1	16.1423
TBVB-N-052	M	6	Ch	High	0	0	0	0	1	27.045	0	6.927
TBVB-N-053	F	12	Ch	High	1	39.0358	0	0	1	80.6093	1	35.1403
TBVB-N-054	F	11	Ch	High	1	84494.7	0	0	0	5.383	0	9.12567
TBVB-N-055	M	7	Ch	High	1	532	1	32	1	81.082	0	9.11867
TBVB-N-056	M	14	Ado	High	1	2312	0	0	1	12.5847	0	8.19767
TBVB-N-057	F	8	Ch	High	0	0	0	0	1	17.9577	0	11.267
TBVB-N-058	M	7	Ch	High	0	0	0	0	1	22.5187	0	12.3203
TBVB-N-059	F	12	Ch	High	1	32.6506	1	200.063	1	41.7107	1	27.4783
TBVB-N-060	M	12	Ch	High	0	0	0	0	0	4.52767	1	66.107
TBVB-YB-031	F	40	Ad	Low-moderate	0	0	0	0	1	36.197	1	26.618
TBVB-YB-032	F	26	Ad	Low-moderate	0	0	0	0	1	17.2437	0	5.33767
TBVB-YB-033	F	39	Ad	Low-moderate	0	0	0	0	1	16.754	0	5.981
TBVB-YB-034	M	23	Ad	Low-moderate	0	0	0	0	1	14.7473	0	7.42467
TBVB-YB-035	M	42	Ad	Low-moderate	0	0	0	0	0	6.381	1	19.5707
TBVB-YB-036	F	30	Ad	Low-moderate	0	0	0	0	1	143.328	1	37.0887
TBVB-YB-037	F	31	Ad	Low-moderate	0	0	0	0	1	34.1263	0	2.556
TBVB-YB-038	F	45	Ad	Low-moderate	0	0	0	0	0	10.0547	1	23.584
TBVB-YB-039	M	23	Ad	Low-moderate	0	0	0	0	1	110.38	0	5.48867
TBVB-YB-040	F	22	Ad	Low-moderate	0	0	0	0	1	16.584	0	6.50667
TBVB-YB-041	F	39	Ad	Low-moderate	0	0	0	0	1	17.0077	0	10.2143
TBVB-FKS-032	F	32	Ad	Low-moderate	0	0	0	0	0	5.23967	1	55.15
TBVB-FKS-033	F	34	Ad	Low-moderate	0	0	0	0	1	65.9717	0	8.954
TBVB-FKS-034	F	23	Ad	Low-moderate	0	0	0	0	0	8.48367	0	10.1587
TBVB-FKS-035	M	30	Ad	Low-moderate	0	0	0	0	1	25.4207	1	34.5223
TBVB-FKS-036	F	22	Ad	Low-moderate	0	0	0	0	1	44.9747	0	2.93833
TBVB-FKS-037	F	19	Ad	Low-moderate	0	0	0	0	0	6.423	1	28.0037
TBVB-FKS-038	M	22	Ad	Low-moderate	0	0	0	0	1	31.693	1	110.429
TBVB-FKS-039	F	22	Ad	Low-moderate	0	0	0	0	1	30.3253	0	3.00667
TBVB-FKS-040	M	25	Ad	Low-moderate	0	0	0	0	1	16.6403	0	0.123
TBVB-FKS-041	M	33	Ad	Low-moderate	0	0	0	0	1	17.14	1	135.082
TBVB-FKS-042	M	23	Ad	Low-moderate	0	0	0	0	0	2.813	0	3.84633
TBVB-WMK-041	F	12	Ch	High	0	0	0	0	0	5.67533	0	13.989
TBVB-WMK-042	M	8	Ch	High	1	58060	0	0	0	4.69333	0	10.9927
TBVB-WMK-043	F	7	Ch	High	1	403	0	0	0	5.441	0	6.856
TBVB-WMK-044	F	7	Ch	High	0	0	0	0	0	5.62233	1	29.6723
TBVB-WMK-045	F	8	Ch	High	1	4227.11	0	0	0	1.73567	0	5.96967
TBVB-WMK-046	M	5	Ch	High	0	0	0	0	0	3.54333	0	8.08367
TBVB-WMK-047	F	8	Ch	High	0	0	0	0	0	6.26833	1	23.336
TBVB-WMK-048	M	7	Ch	High	0	0	0	0	0	9.4405	0	10.3847
TBVB-WMK-049	F	7	Ch	High	0	0	0	0	1	73.6323	1	585.034
TBVB-WMK-050	F	7	Ch	High	0	0	0	0	0	2.75167	0	6.261
TBVB-WMK-051	M	27	Ad	High	0	0	0	0	1	70.677	1	313.226
TBVB-WMK-052	M	28	Ad	High	0	0	0	0	1	193.606	1	128.529
TBVB-WMK-053	F	30	Ad	High	0	0	0	0	0	11.9137	1	91.1573
TBVB-WMK-054	M	6	Ch	High	0	0	0	0	0	3.861	0	8.91533
TBVB-WMK-055	F	29	Ad	High	0	0	0	0	1	19.2083	1	63.9043
TBVB-WMK-056	F	33	Ad	High	0	0	0	0	1	17.0283	0	8.95267
TBVB-WMK-057	F	28	Ad	High	0	0	0	0	1	20.9763	1	52.8097
TBVB-WMK-058	F	5	Ch	High	0	0	0	0	0	3.393	1	22.6213
TBVB-WMK-059	F	12	Ch	High	0	0	0	0	0	9.24033	0	6.52533
TBVB-WMK-060	F	8	Ch	High	1	14.2609	0	0	1	24.6483	0	5.37967
TBVB-WMK-061	M	36	Ad	High	0	0	0	0	0	10.4967	0	5.347
TBVB-WMK-062	M	21	Ad	High	1	72	0	0	1	44.2557	1	183.842
TBVB-WMK-063	M	30	Ad	High	0	0	0	0	1	19.4493	1	16.5227
TBVB-WMK-064	M	52	Ad	High	0	0	0	0	1	52.3883	0	14.751
TBVB-WMK-065	M	29	Ad	High	1	46.5246	0	0	0	7.012	1	20.7353
TBVB-WMK-066	M	19	Ad	High	1	88.7505	0	0	0	7.75567	1	33.499
TBVB-WMK-067	M	19	Ad	High	1	263.47	0	0	0	3.06167	1	83.2093
TBVB-WMK-068	F	7	Ch	High	0	0	0	0	0	4.252	0	11.296
TBVB-WMK-069	F	6	Ch	High	0	0	0	0	0	4.19133	0	3.34633
TBVB-WMK-070	M	14	Ado	High	1	945.387	0	0	1	86.6943	1	29.9923
TBVB-WMK-071	F	14	Ado	High	0	0	0	0	0	5.058	1	16.2937
TBVB-WMK-072	M	15	Ado	High	1	89.2822	0	0	1	30.471	0	7.96667
TBVB-WMK-073	M	14	Ado	High	1	15.7823	0	0	0	9.49533	0	0.58
TBVB-WMK-074	M	8	Ch	High	0	0	0	0	0	4.22033	0	15.4287
TBVB-WMK-075	F	10	Ch	High	1	6.39422	0	0	0	5.09267	0	1.944
TBVB-WMK-076	M	12	Ch	High	1	105.889	1	37	0	3.835	1	49.87
TBVB-WMK-077	F	8	Ch	High	1	11.7652	0	0	0	3.69533	1	70.1837
TBVB-WMK-078	F	12	Ch	High	0	0	0	0	0	3.41033	0	4.005
TBVB-WMK-079	M	8	Ch	High	0	0	0	0	0	2.478	0	0.896
TBVB-WMK-081	F	10	Ch	High	1	171.306	1	120	1	70.069	0	8.426
TBVB-YB-066	M	15	Ado	Low-moderate	0	0	0	0	1	28.5247	0	4.44067
TBVB-YB-078	F	14	Ado	Low-moderate	0	0	0	0	1	68.566	0	8.87967
TBVB-YB-079	M	15	Ado	Low-moderate	0	0	0	0	0	9.49267	1	32.521
TBVB-YB-080	M	16	Ado	Low-moderate	0	0	0	0	1	186.672	1	210.561
TBVB-YB-084	F	14	Ado	Low-moderate	0	0	0	0	0	9.31733	0	2.9111
TBVB-YB-086	F	15	Ado	Low-moderate	0	0	0	0	1	27.5597	1	49.608
TBVB-FKS-061	F	22	Ad	Low-moderate	1	23547.8	0	0	0	15.5323	0	7.133
TBVB-FKS-063	M	13	Ado	Low-moderate	0	0	0	0	1	48.1483	0	11.1453
TBVB-FKS-066	F	14	Ado	Low-moderate	0	0	0	0	0	8.61867	0	1.3211
TBVB-FKS-068	F	28	Ad	Low-moderate	1	23.8641	1	35	1	112.771	1	65.3347
TBVB-FKS-073	F	16	Ado	Low-moderate	1	20.1697	0	0	0	10.0347	0	2.17822
TBVB-FKS-075	F	14	Ado	Low-moderate	0	0	0	0	1	44.8497	0	9.73133
TBVB-N-061	F	18	Ad	High	0	0	0	0	1	50.4933	0	12.3033
TBVB-N-062	F	30	Ad	High	0	0	0	0	0	4.391	1	46.456
TBVB-N-063	F	21	Ad	High	0	0	0	0	1	51.9437	1	91.8393
TBVB-N-064	M	29	Ad	High	0	0	0	0	1	150.926	1	31.2037
TBVB-N-066	F	11	Ch	High	0	0	0	0	0	2.60867	0	2.72033
TBVB-N-067	M	14	Ado	High	0	0	0	0	1	24.4357	0	3.7485
TBVB-N-069	M	22	Ad	High	0	0	0	0	0	8.61033	1	20.898
TBVB-N-070	F	30	Ad	High	0	0	0	0	0	20.203	1	32.5563
TBVB-N-071	F	36	Ad	High	1	333.628	1	364	0	12.8943	1	162.417
TBVB-N-072	M	45	Ad	High	0	0	0	0	1	16.9243	1	46.4463
TBVB-N-073	M	45	Ad	High	1	13.5864	0	0	1	38.4487	1	41.7153
TBVB-N-074	M	44	Ad	High	1	19	0	0	1	44.044	1	46.4603
TBVB-N-075	F	44	Ad	High	0	0	0	0	1	69.1017	1	22.872
TBVB-N-076	F	38	Ad	High	0	0	0	0	0	15.886	1	115.195
TBVB-N-077	F	42	Ad	High	0	0	0	0	0	4.743	0	4.08167
TBVB-N-078	F	16	Ado	High	0	0	0	0	0	7.01033	0	10.9097
TBVB-N-079	F	7	Ch	High	1	632	0	0	0	16.382	0	14.9217
TBVB-N-080	M	45	Ad	High	1	532	1	335	0	6.81367	1	29.613
TBVB-N-081	F	15	Ado	High	0	0	0	0	0	3.59667	0	5.653
TBVB-N-082	M	8	Ch	High	0	0	0	0	0	0.771	0	4.31133
TBVB-N-083	F	11	Ch	High	0	0	0	0	0	3.66467	0	6.07567
TBVB-N-084	F	23	Ad	High	0	0	0	0	1	25.6553	0	11.9227
TBVB-N-092	F	14	Ado	High	1	39.3489	0	0	0	4.10633	1	28.9243
TBVB-N-136	M	5	Ch	High	1	1426.69	1	787	0	9.869	0	9.495
TBVB-N-137	M	15	Ado	High	1	516.681	1	12	0	12.452	0	10.2311
TBVB-N-152	M	8	Ch	High	1	1867.4	1	16	0	7.84367	1	24.267
TBVB-N-175	M	7	Ch	High	1	1924.58	1	340	1	126.963	1	572.531
TBVB-N-186	M	6	Ch	High	1	879.752	1	330	1	22.7513	1	18.841
UB-1A-011	M	24	Ad	Low-moderate	0	0	0	0	1	38.8873	0	0.986333	0	1.177
UB-1A-020	M	35	Ad	Low-moderate	0	0	0	0	1	66.9813	0	7.39333	0	6.458
UB-1A-021	M	29	Ad	Low-moderate	0	0	0	0	0	10.3493	1	22.5217	0	8.95
UB1B-014	M	39	Ad	Low-moderate	1	102	1	65	0	2.357	0	7.598	0	0.6855
UB-1B-015	F	24	Ad	Low-moderate	0	0	0	0	1	29.5667	0	3.99733	0	2.689
UB-1B-017	M	39	Ad	Low-moderate	0	0	0	0	1	75.9647	1	21.8643	0	6.254
UB-1B-018	M	33	Ad	Low-moderate	0	0	0	0	1	183.385	1	61.172	0	7.8
UB-1B-022	F	33	Ad	Low-moderate	0	0	0	0	1	29.566	0	3.745	0	4.168
UB-1B-023	F	42	Ad	Low-moderate	0	0	0	0	0	9.86467	1	46.6107	0	4.0875
UB-2A-029	M	24	Ad	Low-moderate	0	0	0	0	1	32.4177	0	11.1377	0	4.25933
UB-2A-035	M	24	Ad	Low-moderate	0	0	0	0	1	31.2617	1	63.4397	0	3.91467
UB-2A-043	M	24	Ad	Low-moderate	0	0	0	0	0	16.1877	1	57.2967	0	3.156
UB-2A-049	M	25	Ad	Low-moderate	0	0	0	0	0	6.67467	0	4.12767	0	0.2159
UB-2B-054	M	26	Ad	Low-moderate	0	0	0	0	1	59.9003	1	50.6813	0	2.766
UB-2B-058	M	22	Ad	Low-moderate	0	0	0	0	0	11.13	1	107.97	0	0.599
UB-2B-063	M	26	Ad	Low-moderate	0	0	0	0	0	14.4747	0	6.36777	0	2.464
UB-2B-064	M	44	Ad	Low-moderate	0	0	0	0	1	235.554	1	28.3157	0	8.589
UB-02B-065	M	22	Ad	Low-moderate	0	0	0	0	1	117.28	1	192.392	0	2.8909
UB-02B-067	M	22	Ad	Low-moderate	0	0	0	0	0	1.557	0	13.965	0	4.12333
TBVB-Hs-UB-005	F	11	Ch	Low-moderate	0	0	0	0			1	689.872	0	0.534567
TBVB-Hs-UB-002	M	7	Ch	Low-moderate	0	0	0	0			1	731.947	0	1.45345
TBVB-Hs-UB-003	M	6	Ch	Low-moderate	0	0	0	0			0	8.95	0	0.213457
TBVB-Hs-UB-004	F	8	Ch	Low-moderate	0	0	0	0			0	1.484	0	3.21111
TBVB-Hs-UB-001	M	10	Ch	Low-moderate	1	345.897	1	189	0	13.7243	1	792.254	0	1.61348
TBVB-UB-006	M	9	Ch	Low-moderate	0	0	0	0			0	3.699	0	0.433567
TBVB-UB-007	F	5	Ch	Low-moderate	0	0	0	0			0	5.28582	0	0.61397
TBVB-UB-008	F	7	Ch	Low-moderate	0	0	0	0			0	7.8	0	1.83426
TBVB-UB-009	M	8	Ch	Low-moderate	0	0	0	0			0	4.7438	0	1.15345
TBVB-UB-010	M	6	Ch	Low-moderate	0	0	0	0			1	54.6895	0	2.464
